# Supplementary material for: Dual-Functional Organosilicon Additives Containing Methacrylate and Trimethoxysilyl Groups Enhancing Impact Toughness of Polylactide (PLA): Structure–Property Relationship
Source: Materials (Basel). 2025 Jun 19;18(12):2903. doi: 10.3390/ma18122903 (PMC12195416; doi:10.3390/ma18122903)
Supplement: Supplementary file 1 [file materials-18-02903-s001.zip]

Archive with 1 entries (1 files):
- materials-3644776-supplementary.pdf
